# Supplementary material for: Cardiovascular Outcomes of ST-Elevation Myocardial Infarction (STEMI) Patients without Standard Modifiable Risk Factors (SMuRF-Less): The Intermountain Healthcare Experience
Source: J Clin Med. 2022 Dec 22;12(1):75. doi: 10.3390/jcm12010075 (PMC9821748; doi:10.3390/jcm12010075)
Supplement: Supplementary file 1 [file jcm-12-00075-s001.zip]

Archive with 1 entries (1 files):
- jcm-2080912-supplementary.pdf
